# Supplementary material for: Dispersal route of the Asian house rat (Rattus tanezumi) on mainland China: insights from microsatellite and mitochondrial DNA
Source: BMC Genet. 2019 Jan 22;20:11. doi: 10.1186/s12863-019-0714-3 (PMC6341715; doi:10.1186/s12863-019-0714-3)
Supplement: Supplementary file 1 — Table S1. Microsatellite loci of R. tanezumi and primers used in this research. (XLSX 10 kb) [file 12863_2019_714_MOESM1_ESM.xlsx]

## Sheet: S1
Table S1. Microsatellite loci of R. tanezumi and primers used in this research.
Locus	Motif	Primer sequences 5’-3’	GenBank Accession no.	Amplicon size (bp)	Tm	PIC
					(°C)
Rt1	(AC)25	F: ATCGCTCAGTTGGTCAAG	JQ048691	346	56	0.824
		R: CCTGGCTGTGGATGTATT
Rt2	(AC)23	F: AACCTTCACCAACAGAGATT	JQ048695	283	58	0.909
		R: GCTCATGTTCTTCCACCTA
Rt3	(CA)18	F: AAACTGAGTTGACCCATCC	JQ048696	229	56	0.838
		R: AAAGGCATTTGCGATTGAG
Rt4	(TATC)20	F: CAAGTAAGGTTAGGCAGAGA	JQ048697	339	56	0.849
		R: CACGGTTTACCACAGTCT
Rt5	(CA)6(CATG)3(CA)21	F: TTCCTTCAAGTTGTCCTCTG	JQ048698	231	56	0.707
		R: TCGTATTCTCACTTCCTCAC
Rt6	(AC)7AG(AC)28	F: AACCGTTATCAGCCACAA	JQ048699	259	56	0.888
		R: AGACAACCTCAGCTACCA
Rt7	(CT)25(CA)32	F: AGTTGCCTCATTGTAGGAAT	JQ048700	216	58	0.812
		R: AACAAGCACCAGTCATTATG
Rt8	(AC)24	F: AGGTGTGGTGACTGTGTA	JQ048701	376	56	0.832
		R: TTCTTAGGTAGGCATGTGAG
Rt9	Complex motif	F: ACAGAGTAGAGGCATGGT	JQ048703	294	58	0.783
		R: GGAGATATGGAGGATGTATGT
