# Supplementary material for: Dispersal route of the Asian house rat (Rattus tanezumi) on mainland China: insights from microsatellite and mitochondrial DNA
Source: BMC Genet. 2019 Jan 22;20:11. doi: 10.1186/s12863-019-0714-3 (PMC6341715; doi:10.1186/s12863-019-0714-3)
Supplement: Supplementary file 2 — Table S2. List of haplotypes used in the phylogram of Fig. 3, haplotype 39–129 were found in downloaded sequences from Genbank. (XLSX 14 kb) [file 12863_2019_714_MOESM2_ESM.xlsx]

## Sheet: S4
Table S2. List of haplotypes used in the phylogram of Figure 3, haplotype 39-129 were found in downloaded sequences from Genbank. The haplotype 1-39 are not the haplotype names used in Figure s1.
Haplotype group	Haplotype	Number of individual	No. Sequence
H1	Hap_1	240	BASI10-2 CHQC1-1 CHQC1-2 CHQC1-3 CHQC1-8 CHQC2-2 CHQC2-3 CHQC2-4 CHQC2-5 CHQC2-6 CHQC2-7 CHQC2-8 CHQC3-1 CHQC3-2 CHQC3-3 CHQC3-4 CHQC3-5 CHQC3-6 CHQC3-7 CHQC3-8 CHQC4-3 CHQC4-4 CHQC4-5 CHQC4-6 CHQC4-7 CHQC4-8 CHQC5-1 CHQC5-2 CHQC5-3 CHQC5-4 CHQC5-5 CHQC5-6 CHQC5-7 CHQC5-8 CHSI1-1 CHSI1-3 CHSI1-8 CHSI2-1 CHSI2-4 CHSI2-5 CHSI2-7 CHSI2-8 CHSI3-1 CHSI3-2 CHSI3-5 CHSI3-6 CHSI3-7 CHSI4-1 DEQD7-6 DEQD8-…
H10	Hap_2	30	BASI10-5 BASI10-6 BASI10-8 BASI8-8 BASI9-4 BASI9-6 BASI9-7 BASI9-8 BASK3-1 BASK3-2 BASK3-3 BASK3-5 BASK3-6 BASK4-7 BASK5-1 LIHC12-2 LIHC9-7 LOYH3-6 LOYH3-7 QNJI4-5 QNJI5-1 QNJI5-2 RULI11-7 RULI12-4 RULI12-7 RULI13-5 RULI13-8 RULI14-2 RULI14-4 XIYH2-6
H17	Hap_3	18	BASI10-7 BASI8-7 BASI9-5 BASK4-8 DEQD7-1 DEQD7-4 QNJI6-8 QNJI7-1 QNJI7-3 QNJI7-4 QNJI7-5 QNJI7-6 QNJI7-8 QNJI8-1 QNJI8-2 QNJI8-3 QNJI8-5 RULI11-8
H10	Hap_4	1	BASI9-3
H10	Hap_5	8	BASK3-4 BASK3-7 BASK3-8 BASK4-1 BASK4-2 BASK4-3 BASK4-4 BASK4-5
H10	Hap_6	1	BASK4-6
H10	Hap_7	40	CHQC1-4 CHQC1-5 CHQC1-6 CHQC1-7 CHQC2-1 CHQC4-1 CHQC4-2 LIHC11-8 QNJI7-2 QNJI7-7 QNJI8-4 QNJI8-6 QUZL3-5 RULI12-3 RULI12-5 RULI12-6 RULI12-8 RULI13-1 RULI13-2 RULI13-3 RULI13-4 RULI13-6 RULI13-7 RULI14-1 RULI14-3 RULI14-6 SHHA2-6 SICG2-5 SICG2-6 SICG2-7 SICG3-5 XIYH1-2 XIYH1-4 XIYH1-6 XIYH1-7 XIYH1-8 XIYH2-1 XIYH2-2 XIYH2-7 XIYH3-1
H1	Hap_8	37	CHSI1-2 CHSI1-4 CHSI1-5 CHSI3-8 LOYH4-1 QUZL0-1 QUZL0-2 QUZL0-3 QUZL0-4 QUZL0-5 QUZL1-1 QUZL1-2 QUZL1-3 QUZL1-4 QUZL1-5 QUZL1-7 QUZL1-8 QUZL2-2 QUZL2-3 QUZL2-4 QUZL2-5 QUZL2-6 QUZL2-8 QUZL3-1 QUZL3-4 QUZL3-7 XISD1-3 XISD2-2 XISD2-3 XISD2-4 XISD2-5 XISD2-6 XISD2-7 XISD2-8 XISD3-1 XISD3-2 XISD3-5
H17	Hap_9	4	DEQC12-3 DEQC12-4 DEQC12-5 DEQC12-6
H10	Hap_10	2	DEQC12-7 DEQC12-8
H10	Hap_11	1	DEQD6-8
H17	Hap_12	5	DEQD7-2 DEQD7-3 DEQD7-5 DEQD7-7 DEQD7-8
H17	Hap_13	2	LEZC6-4 LEZC7-2
H1	Hap_14	4	LEZC6-8 LEZC7-1 LEZC7-5 LEZC7-7
H1	Hap_15	30	LHSF3-6 LHSF3-8 LHSF4-1 LHSF4-2 LHSF4-3 LHSF4-4 LHSF4-5 LHSF4-6 LHSF4-7 LHSF4-8 LHSF5-1 LHSF5-2 LHSF5-3 LHSF5-4 LHSF5-5 LHSF5-6 LHSF5-7 LHSF5-8 LHSF6-1 LHSF6-2 LHSF6-3 LHSF6-4 LHSF6-5 LHSF6-6 NYCF2-1 NYCF2-7 NYCF3-3 NYCF3-4 NYCF3-5 XISD5-2
H10	Hap_16	11	LIHC10-1 LIHC10-2 LIHC10-4 LIHC10-5 LIHC10-8 LIHC11-4 LIHC11-6 LIHC11-7 LIHC9-2 LIHC9-3 LIHC9-5
H10	Hap_17	12	LIHC10-3 LIHC10-6 LIHC10-7 LIHC11-1 LIHC11-2 LIHC11-3 LIHC11-5 LIHC8-8 LIHC9-4 LIHC9-6 LIHC9-8 RULI14-7
H10	Hap_18	3	LIHC8-5 LIHC8-7 LIHC9-1
H10	Hap_19	1	LIHC8-6
H1	Hap_20	3	LOYH4-7 LOYH4-8 LOYH5-1
H1	Hap_21	1	LOYH5-8
H17	Hap_22	12	LOYH6-1 LOYH6-3 LOYH6-4 LOYH6-5 QNJI5-5 QNJI5-6 QNJI5-7 QNJI6-3 QNJI6-4 QNJI6-6 QNJI6-7 QNJK1-8
H1	Hap_23	1	LOYH6-2
H10	Hap_24	2	QNJI5-3 QNJI5-8
H1	Hap_25	3	QUZL1-6 QUZL2-1 QUZL2-7
H1	Hap_26	1	QUZL3-2
H10	Hap_27	3	RULI11-1 RULI11-2 RULI11-3
H10	Hap_28	1	RULI11-4
H17	Hap_29	1	RULI11-5
H10	Hap_30	1	RULI11-6
H10	Hap_31	2	RULI12-1 RULI12-2
H17	Hap_32	1	RULI14-5
H10	Hap_33	1	RULI14-8
H1	Hap_34	3	SHHB2-5 SHHB2-7 SHHB4-4
H1	Hap_35	1	SICG2-2
H1	Hap_36	3	SICG2-8 SICG3-3 SICG3-6
H1	Hap_37	8	SJZD6-3 SJZD6-4 SJZD6-5 SJZD6-6 SJZD6-7 SJZG4-3 SJZG4-5 SJZG5-2
H1	Hap_38	1	WZSD10-6
H1	Hap_39	4	KC010260tanezumi KF011916tanezumi EU273712tanezumi EF186555tanezumi
H1	Hap_40	1	KC010273tanezumi
H1	Hap_41	1	KC010271tanezumi
H1	Hap_42	1	KC010270tanezumi
H1	Hap_43	1	KC010264tanezumi
H1	Hap_44	1	KC010259tanezumi
H1	Hap_45	1	KC010275tanezumi
H1	Hap_46	1	KC010274tanezumi
H1	Hap_47	1	KC010269tanezumi
H17	Hap_48	1	KC010266tanezumi
H1	Hap_49	1	KC010263tanezumi
H17	Hap_50	1	KC010262tanezumi
H1	Hap_51	1	KC010261tanezumi
H1	Hap_52	1	KC010257tanezumi
H1	Hap_53	1	JQ906931tanezumi
H1	Hap_54	1	KC010276tanezumi
H17	Hap_55	1	KC010272tanezumi
H17	Hap_56	1	KC010268tanezumi
H17	Hap_57	1	KC010258tanezumi
H10	Hap_58	3	AB752823tanezumi AB752816tanezumi AB752808tanezumi
H17	Hap_59	1	KC010267tanezumi
H10	Hap_60	1	AB752818tanezumi
H10	Hap_61	1	AB752810tanezumi
H10	Hap_62	1	AB752807tanezumi
H17	Hap_63	1	EF186608tanezumi
H17	Hap_64	1	KC010265tanezumi
H10	Hap_65	1	AB752821tanezumi
H17	Hap_66	1	EF186620tanezumi
H17	Hap_67	1	EF186606tanezumi
H10	Hap_68	1	KY605369tanezumi
H17	Hap_69	2	KY605372tanezumi KY605370tanezumi
H1	Hap_70	1	JN105102tanezumi
H1	Hap_71	1	FR775804tanezumi
H10	Hap_72	1	FR775806tanezumi
H1	Hap_73	1	JF445286tanezumi
H1	Hap_74	5	HM217555tanezumi HM217494tanezumi JX533979tanezumi JX533945tanezumi JX533946tanezumi
H10	Hap_75	1	HM217502tanezumi
H17	Hap_76	1	KY605371tanezumi
H1	Hap_77	1	HM031837tanezumi
H1	Hap_78	2	JX534003tanezumi JX533951tanezumi
H10	Hap_79	5	HM217540tanezumi JX533972tanezumi JX533940tanezumi JX533994tanezumi JX533966tanezumi
H10	Hap_80	1	HM217529tanezumi
H1	Hap_81	1	JX533993tanezumi
H1	Hap_82	1	HM031869tanezumi
H1	Hap_83	1	HM031868tanezumi
H1	Hap_84	1	HM031838tanezumi
H10	Hap_85	1	JX533986tanezumi
H10	Hap_86	1	JX533984tanezumi
H10	Hap_87	1	JX533952tanezumi
H10	Hap_88	3	JX533950tanezumi HM217489tanezumi JX533947tanezumi
H1	Hap_89	1	KF999135tanezumi
H10	Hap_90	1	JX533977tanezumi
H10	Hap_91	5	JX533975tanezumi HM217565tanezumi JX533970tanezumi JX534007tanezumi JX533962tanezumi
H10	Hap_92	1	HM031870tanezumi
H10	Hap_93	1	JX534005tanezumi
H10	Hap_94	1	JX533995tanezumi
H10	Hap_95	3	JX533991tanezumi JX533973tanezumi JX533983tanezumi
H10	Hap_96	1	JX533969tanezumi
H10	Hap_97	1	JX533956tanezumi
H10	Hap_98	1	HM217582tanezumi
H1	Hap_99	1	KF999134tanezumi
	Hap_100	1	AB752798rattus
H10	Hap_101	1	JX534010tanezumi
H17	Hap_102	1	JX534009tanezumi
H10	Hap_103	1	HM217593tanezumi
H17	Hap_104	3	JX533974tanezumi JX533944tanezumi JX533943tanezumi
H1	Hap_105	1	HM031867tanezumi
H10	Hap_106	1	JX533982tanezumi
H17	Hap_107	1	JX533961tanezumi
H10	Hap_108	1	KF999133tanezumi
H1	Hap_109	2	KX519427tanezumi KT335544tanezumi
H10	Hap_110	1	JX533968tanezumi
H17	Hap_111	1	JX533941tanezumi
H1	Hap_112	1	HM031866tanezumi
H1	Hap_113	1	KT335583tanezumi
H10	Hap_114	1	KT335580tanezumi
H10	Hap_115	1	JX534006tanezumi
H1	Hap_116	1	KT335557tanezumi
H10	Hap_117	2	JX533998tanezumi JX534001tanezumi
H10	Hap_118	1	JX533957tanezumi
H10	Hap_119	1	JX533954tanezumi
H1	Hap_120	1	JX533942tanezumi
H1	Hap_121	1	JX533996tanezumi
H1	Hap_122	1	JX533978tanezumi
H10	Hap_123	1	JX533999tanezumi
H10	Hap_124	1	JX533964tanezumi
H1	Hap_125	1	JX534000tanezumi
H10	Hap_126	1	JX533965tanezumi
H10	Hap_127	1	JX533948tanezumi
H10	Hap_128	1	JX533967tanezumi
H1	Hap_129	1	JX533949tanezumi
