# Supplementary material for: Dispersal route of the Asian house rat (Rattus tanezumi) on mainland China: insights from microsatellite and mitochondrial DNA
Source: BMC Genet. 2019 Jan 22;20:11. doi: 10.1186/s12863-019-0714-3 (PMC6341715; doi:10.1186/s12863-019-0714-3)
Supplement: Supplementary file 3 — Table S3. Genetic variability at nine microsatellite loci in R. tanezumi populations from China. (XLSX 17 kb) [file 12863_2019_714_MOESM3_ESM.xlsx]

## Sheet: S2
Table S3. Genetic variability at nine microsatellite loci in R. tanezumi populations from China
Locus		SJZ	XIS	CHS	SHH	LOY	QUZ	LEZ	WZS	CHQ	SIC	NYC	LHS	XIY	LIH	XGL	QNJ	BAS	RUL	all samples
n		18	39	20	50	26	28	20	33	40	22	21	30	16	30	16	32	29	32	502
RT1	NA	6	9	5	6	13	9	9	8	8	6	4	5	7	11	9	13	11	16	21
	RS	5.98	6.662	4.6	5.042	11.48	7.93	8.687	6.436	6.43	5.723	3.751	4.022	7	10.042	9	10.892	10.119	12.521	9.837
	HE	0.665	0.682	0.705	0.674	0.906	0.787	0.859	0.779	0.695	0.796	0.557	0.374	0.744	0.866	0.845	0.897	0.894	0.894	0.757
	HO	0.722	0.59	0.6	0.72	0.885	0.857	0.85	0.697	0.575	0.727	0.429	0.333	0.688	0.367	0.625	0.656	0.69	0.656	0.648
	FIS	-0.086	0.135	0.149	-0.068	0.024	-0.089	0.01	0.105	0.173	0.086	0.231	0.109	0.076	0.577	0.26	0.268	0.229	0.266	0.144
RT2	NA	6	11	12	12	9	13	15	12	15	7	8	8	12	15	12	15	12	17	26
	RS	5.777	9.132	10.922	9.18	8.512	11.147	13.929	10.452	12.658	6.707	7.272	7.143	12	12.155	12	12.515	10.4	13.945	13.169
	HE	0.727	0.862	0.874	0.846	0.862	0.894	0.936	0.9	0.917	0.825	0.729	0.673	0.923	0.871	0.909	0.92	0.871	0.928	0.859
	HO	0.667	0.949	0.7	0.82	0.615	0.821	0.95	0.939	0.95	0.773	0.524	0.667	0.938	0.833	0.938	0.844	0.793	0.656	0.799
	FIS	0.083	-0.101	0.199	0.031	0.286	0.081	-0.015	-0.044	-0.036	0.063	0.281	0.009	-0.016	0.043	-0.031	0.083	0.089	0.293	0.07
RT3	NA	8	7	12	10	16	7	12	13	11	8	5	7	6	15	10	14	14	12	27
	RS	7.435	6.429	10.691	7.983	13.616	6.352	10.723	11.162	9.198	7.511	4.998	6.275	6	11.693	10	11.779	12.137	11.018	12.553
	HE	0.621	0.784	0.756	0.786	0.919	0.765	0.846	0.881	0.831	0.701	0.775	0.784	0.688	0.899	0.889	0.902	0.917	0.884	0.813
	HO	0.556	0.718	0.8	0.76	0.615	0.893	0.75	0.788	0.775	0.591	0.476	0.567	0.5	0.867	0.563	0.844	0.517	0.531	0.673
	FIS	0.105	0.084	-0.058	0.033	0.33	-0.167	0.113	0.106	0.067	0.157	0.386	0.277	0.273	0.036	0.367	0.065	0.436	0.399	0.172
RT4	NA	8	10	9	9	12	8	10	9	11	7	5	4	10	16	8	15	14	19	33
	RS	7.86	9.031	8.358	7.854	10.57	6.714	9.511	7.059	8.485	6.311	4.895	3.744	10	13.293	8	11.694	11.688	14.784	11.603
	HE	0.814	0.863	0.842	0.824	0.872	0.828	0.863	0.787	0.833	0.576	0.675	0.531	0.901	0.906	0.819	0.875	0.898	0.937	0.814
	HO	0.722	0.744	0.65	0.56	0.731	0.821	0.4	0.394	0.725	0.409	0.619	0.5	0.813	0.567	0.313	0.281	0.586	0.625	0.581
	FIS	0.113	0.138	0.228	0.32	0.162	0.008	0.537	0.499	0.13	0.29	0.083	0.058	0.098	0.375	0.618	0.679	0.347	0.333	0.286
RT5	NA	10	11	9	12	13	10	13	10	13	9	5	5	10	11	9	11	12	11	16
	RS	9.537	9.015	8.358	9.968	11.519	8.688	11.783	9.611	10.644	8.245	4.947	4.059	10	9.393	9	10.06	10.583	10.099	11.471
	HE	0.856	0.847	0.817	0.866	0.895	0.828	0.9	0.893	0.892	0.834	0.703	0.604	0.843	0.879	0.881	0.898	0.897	0.902	0.846
	HO	0.667	0.974	0.75	0.94	0.577	0.786	0.9	0.879	0.95	0.773	0.667	0.533	0.75	0.767	1	0.516	0.345	0.516	0.738
	FIS	0.221	-0.15	0.082	-0.085	0.355	0.051	0	0.016	-0.065	0.073	0.052	0.117	0.11	0.128	-0.135	0.425	0.616	0.428	0.127
RT6	NA	7	9	10	10	10	6	10	10	8	8	7	7	8	13	12	10	11	15	19
	RS	6.879	7.546	8.994	8.659	9.484	5.608	9.526	7.549	7.469	7.588	6.927	6.473	8	10.665	12	8.678	9.287	12.691	10.351
	HE	0.841	0.803	0.796	0.839	0.884	0.66	0.877	0.775	0.848	0.85	0.837	0.82	0.833	0.863	0.857	0.819	0.839	0.91	0.831
	HO	0.667	0.769	0.6	0.74	0.76	0.536	0.7	0.818	0.775	0.773	0.857	0.633	0.813	0.667	0.625	0.781	0.897	0.625	0.724
	FIS	0.207	0.042	0.246	0.118	0.14	0.188	0.202	-0.056	0.086	0.091	-0.024	0.228	0.025	0.228	0.271	0.046	-0.069	0.313	0.129
RT7	NA	7	9	9	12	14	11	11	15	15	8	10	9	11	15	7	12	10	10	26
	RS	6.667	7.737	8.879	8.705	11.585	10.079	10.087	11.409	10.582	7.649	9.17	7.483	11	11.899	7	9.929	8.507	8.855	11.159
	HE	0.771	0.841	0.834	0.833	0.881	0.871	0.853	0.888	0.881	0.825	0.833	0.669	0.919	0.893	0.837	0.885	0.847	0.877	0.847
	HO	0.667	0.872	0.824	0.78	0.808	0.821	0.8	0.818	0.85	0.727	0.81	0.633	0.875	0.933	0.75	0.813	0.621	0.613	0.779
	FIS	0.135	-0.037	0.013	0.064	0.083	0.057	0.062	0.079	0.035	0.118	0.028	0.053	0.048	-0.045	0.104	0.082	0.267	0.301	0.081
RT8	NA	10	12	10	12	14	10	12	11	14	13	6	11	8	15	11	14	14	16	30
	RS	9.665	10.191	9.327	10.652	12.481	9.656	11.673	9.303	11.048	11.729	5.71	9.18	8	12.475	11	11.904	11.454	13.489	14.682
	HE	0.881	0.89	0.845	0.907	0.915	0.897	0.922	0.881	0.9	0.904	0.779	0.792	0.758	0.913	0.875	0.902	0.865	0.9	0.874
	HO	0.889	0.821	0.6	0.76	0.692	0.857	0.9	0.848	0.85	0.909	0.714	0.633	0.688	0.633	0.688	0.438	0.483	0.688	0.727
	FIS	-0.009	0.078	0.29	0.162	0.243	0.044	0.024	0.037	0.056	-0.006	0.083	0.2	0.093	0.306	0.214	0.515	0.442	0.236	0.168
RT9	NA	10	12	14	12	11	14	12	14	13	12	9	7	12	16	12	10	14	16	24
	RS	9.638	10.779	12.686	9.452	9.546	12.394	10.727	11.363	11.298	11.097	8.181	6.834	12	13.537	12	8.34	11.775	13.773	13.707
	HE	0.863	0.908	0.904	0.845	0.852	0.913	0.85	0.884	0.904	0.894	0.807	0.782	0.911	0.933	0.923	0.809	0.9	0.923	0.878
	HO	0.889	0.897	1	0.84	0.846	0.929	0.8	0.576	0.9	0.773	0.619	0.733	0.813	0.8	0.75	0.531	0.517	0.875	0.783
	FIS	-0.03	0.012	-0.106	0.006	0.007	-0.017	0.059	0.349	0.004	0.136	0.233	0.062	0.108	0.143	0.187	0.343	0.425	0.052	0.109
all loci	NA	8	10	10	10.556	12.444	9.778	11.556	11.333	12	8.667	6.556	7	9.333	14.111	10	12.667	12.444	14.667	24.667
	RS	7.715	8.502	9.202	8.611	10.977	8.73	10.738	9.372	9.757	8.062	6.206	6.135	9.333	11.684	10	10.643	10.661	12.353	12.059
	HE	0.782	0.831	0.819	0.824	0.887	0.827	0.878	0.852	0.856	0.8	0.744	0.67	0.836	0.891	0.871	0.879	0.881	0.906	0.835
	HO	0.716	0.815	0.725	0.769	0.725	0.813	0.783	0.751	0.817	0.717	0.635	0.581	0.764	0.715	0.694	0.634	0.605	0.643	0.717
	FIS	0.084	0.019	0.115	0.067	0.183	0.017	0.108	0.119	0.046	0.104	0.147	0.133	0.086	0.198	0.203	0.279	0.313	0.29	0.141
Bold characters denote a significant heterozygote deficiency (p<0.05) after correction for multiple testing by the sequential Bonferroni procedure; RS: allelic richness calculated based on minimum size of 16 individuals per population; FIS are estimated following Weir & Cockerham [33].
