# Supplementary material for: Dispersal route of the Asian house rat (Rattus tanezumi) on mainland China: insights from microsatellite and mitochondrial DNA
Source: BMC Genet. 2019 Jan 22;20:11. doi: 10.1186/s12863-019-0714-3 (PMC6341715; doi:10.1186/s12863-019-0714-3)
Supplement: Supplementary file 4 — Table S4. Pairwise genetic distance (FST) and gene flow (Nm) for 15 populations based on microsatellite data. (XLSX 11 kb) [file 12863_2019_714_MOESM4_ESM.xlsx]

## Sheet: S3
Table S4. Pairwise genetic distance (FST) and gene flow (Nm) for 15 populations based on microsatellite data.
Cluster		II								III		I
	Populations	SJZ	XIS	CHS	SHH	QUZ	CHQ	SIC	XIY	NYC	LHS	LIH	XGL	QNJ	BAS	RUL
II	SJZ		7.19	5.702	3.687	3.561	5.069	4.862	7.19	2.084	1.487	2.156	2.349	3.156	2.883	2.488
	XIS	0.034*		10.21	6.489	4.009	9.184	4.44	6.031	2.744	1.781	3.009	2.453	3.358	3.311	3.217
	CHS	0.042*	0.024*		4.969	5.306	12.005	5.069	7.039	2.17	1.564	3.119	2.671	4.031	3.368	3.198
	SHH	0.064*	0.037*	0.048*		4.72	6.525	2.98	4.72	2.702	1.654	3.782	3.179	3.869	4.255	3.584
	QUZ	0.066*	0.059*	0.045*	0.050*		6.832	4.151	5.035	2.253	1.571	3.549	3.358	4.614	3.596	3.237
	CHQ	0.047*	0.027*	0.020*	0.037*	0.035*		5.953	6.792	3.128	1.916	4.038	3.62	4.485	4.423	4.105
	SIC	0.049*	0.053*	0.047*	0.077*	0.057*	0.040*		4.652	2.895	1.974	2.424	2.604	3.031	3.301	2.788
	XIY	0.034*	0.040*	0.034*	0.050*	0.047*	0.036*	0.051*		2.799	1.755	2.723	3.142	3.567	3.41	3.384
III	NYC	0.107*	0.084*	0.103*	0.085*	0.100*	0.074*	0.080*	0.082*		7.661	1.783	2.218	2.095	1.984	1.945
	LHS	0.144*	0.123*	0.138*	0.131*	0.137*	0.115*	0.112*	0.125*	0.032*		1.239	1.359	1.522	1.318	1.348
I	LIH	0.104*	0.077*	0.074*	0.062*	0.066*	0.058*	0.094*	0.084*	0.123*	0.168*		4.969	7.081	9.113	11.114
	XGL	0.096*	0.093*	0.086*	0.073*	0.069*	0.065*	0.088*	0.074*	0.101*	0.155*	0.048*		9.256	6.144	8.083
	QNJ	0.073*	0.069*	0.058*	0.061*	0.051*	0.053*	0.076*	0.066*	0.107*	0.141*	0.034*	0.026*		6.016	7.867
	BAS	0.080*	0.070*	0.069*	0.056*	0.065*	0.054*	0.070*	0.068*	0.112*	0.159*	0.027*	0.039*	0.040*		8.874
	RUL	0.091*	0.072*	0.073*	0.065*	0.072*	0.057*	0.082*	0.069*	0.114*	0.156*	0.022*	0.030*	0.031*	0.027*
Pairwise Nm values are shown above the diagonal, pairwise FST values below the diagonal. * P<0.05 after sequential Bonferroni correction.
