# Supplementary material for: Dispersal route of the Asian house rat (Rattus tanezumi) on mainland China: insights from microsatellite and mitochondrial DNA
Source: BMC Genet. 2019 Jan 22;20:11. doi: 10.1186/s12863-019-0714-3 (PMC6341715; doi:10.1186/s12863-019-0714-3)
Supplement: Supplementary file 5 — Table S5. The haplotype networks of COI and Dloop sequences. (XLSX 64 kb) [file 12863_2019_714_MOESM5_ESM.xlsx]

## Sheet: 分析
9	502	18	18	39	20	50	26	28	20	33	40	22	21	30	16	30	16	32	29	32
			1	2	3	4	5	6	7	8	9	10	11	12	13	14	15	16	17	18
		A		B		C		D		E		F		G		I		K		PCR编号	population
	1	232	232	254	254	376	376	272	288	228	230	344	348	327	331	285	317	203	203	D6-3	SJZ
	1	228	236	252	258	374	376	286	290	230	234	342	356	327	331	285	317	207	219	D6-4
	1	228	232	250	258	374	376	286	290	228	230	342	348	331	339	277	285	221	223	D6-5
	1	228	236	250	256	374	376	286	288	230	230	344	356	327	331	285	285	203	219	D6-6
	1	228	234	250	256	374	376	290	290	228	230	344	344	327	327	289	291	201	203	D6-7
	1	228	232	254	258	374	374	280	288	222	240	350	350	327	335	277	291	217	219	G3-7
	1	226	228	254	254	374	374	286	288	222	242	348	348	331	335	279	285	197	197	G3-8
	1	228	228	254	256	366	374	280	288	236	236	346	348	335	335	277	283	215	217	G4-1
	1	228	230	250	254	374	374	288	288	228	230	346	350	335	343	277	289	217	219	G4-2
	1	228	234	256	268	374	378	294	294	222	222	346	356	335	335	283	317	207	215	G4-3
	1	226	228	254	254	376	382	284	288	222	222	346	348	343	343	285	293	215	217	G4-4
	1	228	230	254	254	372	374	290	292	226	228	346	358	327	343	285	313	217	219	G4-5
	1	228	228	250	256	374	374	286	286	228	240	348	348	333	343	285	293	219	221	G4-6
	1	228	228	256	256	376	384	280	288	236	242	344	350	335	343	283	295	215	219	G4-7
	1	232	236	250	254	378	380	284	288	232	248	356	356	327	335	291	291	215	217	G4-8
	1	228	230	250	254	374	374	288	288	228	230	346	350	335	345	283	289	215	217	G5-1
	1	228	230	254	254	374	374	290	292	228	228	344	346	335	335	291	293	205	219	G5-2
	1	228	228	254	256	374	374	280	288	236	236	346	346	335	335	277	283	215	217	G5-3
	2	226	230	248	252	374	380	282	296	222	238	346	356	327	339	289	295	203	221	D1-1	XIS
	2	228	238	254	256	374	374	284	284	222	228	342	348	323	335	295	295	205	215	D1-2
	2	228	230	254	256	374	374	292	292	222	228	356	356	331	339	289	291	211	213	D1-3
	2	228	228	250	256	370	370	282	290	220	228	344	356	327	333	293	295	215	217	D1-4
	2	228	234	248	252	374	378	292	292	222	240	340	356	331	343	287	287	205	221	D1-5
	2	226	228	244	252	370	374	290	296	220	220	346	356	331	347	291	293	203	205	D1-6
	2	228	236	234	256	370	372	268	284	222	228	350	356	331	335	293	295	205	221	D1-7
	2	228	236	256	260	370	372	268	292	220	222	356	356	327	331	285	295	203	221	D1-8
	2	226	236	252	256	370	370	268	296	220	222	346	356	331	347	293	295	205	205	D2-1
	2	226	236	246	254	372	376	290	294	228	238	346	356	333	343	289	311	209	211	D2-2
	2	230	230	252	254	366	372	290	294	228	240	346	356	327	333	311	315	207	209	D2-3
	2	228	228	250	260	366	374	292	292	222	228	356	358	323	335	283	285	211	213	D2-4
	2	228	228	250	260	366	376	286	296	222	238	356	358	335	343	285	315	211	213	D2-5
	2	226	228	252	254	374	378	286	296	220	222	342	356	335	335	293	293	205	215	D2-6
	2	228	236	254	258	372	374	286	296	238	240	342	346	331	339	293	295	211	213	D2-7
	2	228	228	254	256	372	374	290	292	226	228	348	356	327	331	293	295	209	213	D2-8
	2	228	228	246	256	366	374	290	292	228	236	346	348	327	335	285	289	213	221	D3-1
	2	228	228	246	250	372	374	292	292	228	244	346	348	331	335	285	311	213	215	D3-2
	2	240	242	264	264	374	374	278	292	228	244	344	356	335	351	291	315	215	217	D3-3
	2	226	236	254	254	370	376	288	288	222	240	350	350	335	343	279	283	207	211	D3-4
	2	230	230	256	260	370	372	268	284	240	244	340	348	327	339	287	287	205	211	D3-5
	2	226	228	252	256	366	374	286	292	226	228	346	346	331	343	285	293	217	219	D3-6
	2	226	234	254	256	372	372	288	288	220	222	346	356	327	339	289	293	203	203	D3-7
	2	228	228	256	260	366	374	282	284	228	230	356	356	327	335	293	295	205	213	D3-8
	2	230	236	254	264	374	374	290	292	220	236	348	348	331	347	289	293	221	223	D4-1
	2	226	228	250	254	370	374	284	290	220	238	346	348	331	335	281	289	215	225	D4-2
	2	228	230	248	250	370	374	288	294	228	238	342	344	331	331	285	293	207	217	D4-3
	2	228	230	244	246	374	376	290	294	222	228	348	356	327	327	285	287	209	225	D4-4
	2	228	228	254	260	374	374	292	292	240	242	350	350	327	331	291	291	203	203	D4-5
	2	226	232	248	254	376	376	282	292	236	238	350	354	327	327	281	291	211	213	D4-6
	2	228	228	246	250	370	374	282	284	226	228	340	346	343	343	293	311	203	211	D4-7
	2	228	238	250	254	372	374	290	292	226	228	346	356	331	335	283	287	207	223	D4-8
	2	228	234	246	250	370	372	290	290	222	228	346	346	335	339	285	287	207	209	D5-1
	2	228	228	248	254	374	374	290	292	228	244	346	350	331	339	283	315	217	219	D5-2
	2	230	230	254	256	370	372	292	294	228	246	346	356	339	343	285	315	211	213	D5-3
	2	228	230	250	256	374	378	284	292	222	228	346	350	327	331	283	317	211	213	D5-4
	2	228	228	252	254	376	380	282	288	228	238	356	356	327	335	287	287	205	221	D5-5
	2	228	228	252	254	366	366	288	288	230	240	346	350	327	343	283	293	207	207	D5-6
	2	228	228	252	254	366	372	284	288	222	238	348	350	343	347	293	293	207	209	D5-7
	3	228	238	254	256	350	374	292	294	222	242	348	348	327	331	289	289	213	215	I1-1	CHS
	3	238	238	248	258	372	374	284	292	222	230	350	356	339	339	291	291	201	203	I1-2
	3	230	230	252	256	374	374	286	294	222	240	346	346	327	343	281	281	205	207	I1-3
	3	228	238	248	254	366	374	286	288	228	240	344	346	331	331	287	291	203	205	I1-4
	3	228	234	246	260	366	374	286	288	228	240	344	346	331	331	285	287	225	227	I1-5
	3	230	230	250	254	386	392	288	288	222	226	350	356	343	347	287	287	207	209	I1-6
	3	228	230	252	254	366	374	284	294	222	244	344	344	337	347	295	295	199	207	I1-8
	3	228	228	244	244	378	382	282	292	228	228	346	346	0	0	289	291	205	207	I2-1
	3	230	238	248	258	374	384	290	296	222	236	346	358	335	339	281	313	203	207	I2-4
	3	230	238	254	256	374	384	288	294	228	228	346	348	331	343	281	291	209	211	I2-5
	3	228	230	256	256	374	374	292	294	222	224	346	346	0	0	279	281	201	203	I2-7
	3	228	230	256	256	374	380	292	292	222	224	346	346	331	335	281	281	201	203	I2-8
	3	228	230	250	254	374	380	292	292	222	224	346	356	331	335	281	293	205	207	I3-1
	3	228	228	254	254	374	380	292	292	222	224	346	346	331	343	281	281	203	205	I3-2
	3	230	238	240	256	374	374	288	294	228	240	344	352	321	331	285	291	197	215	I3-5
	3	236	238	250	250	366	370	284	284	236	236	340	350	331	347	281	289	207	219	I3-6
	3	228	228	256	258	366	374	268	290	228	230	344	354	323	335	279	283	213	215	I3-7
	3	238	238	248	254	374	374	284	284	228	228	342	348	331	337	281	287	201	217	I3-8
	3	228	238	250	250	370	376	284	284	222	222	346	350	335	347	281	289	207	217	I4-1
	3	228	228	228	242	372	380	292	294	222	224	348	348	0	0	285	285	201	203	K5-5
	4	228	228	246	246	366	376	292	292	228	232	348	358	323	335	285	295	199	199	A1-1	SHH
	4	228	228	246	256	366	376	290	292	228	232	346	358	331	335	285	295	199	199	A1-2
	4	228	228	246	250	366	376	292	292	234	236	346	352	319	323	293	293	201	203	A1-3
	4	228	230	246	252	376	386	286	290	228	228	346	346	323	339	289	315	197	199	A1-4
	4	230	230	252	256	374	376	288	290	226	228	346	358	335	343	285	285	197	199	A1-5
	4	228	230	246	246	376	386	290	290	226	228	348	348	323	335	293	315	199	199	A1-6
	4	228	230	246	260	376	386	292	292	228	232	348	358	331	335	285	295	199	199	A1-7
	4	228	228	246	256	372	376	292	292	222	232	342	346	335	335	295	295	199	199	A1-8
	4	228	228	256	260	366	376	290	290	226	228	348	358	331	335	285	315	199	199	A2-1
	4	228	230	246	256	376	376	290	290	226	228	358	358	323	335	293	315	199	199	A2-2
	4	228	228	252	256	374	378	286	292	222	222	356	356	339	339	279	285	201	211	A2-3
	4	230	230	252	254	374	374	286	286	222	230	356	356	335	343	283	287	205	211	A2-4
	4	228	230	250	252	376	376	290	298	226	228	346	348	327	347	285	285	205	205	A2-5
	4	228	230	256	256	366	378	280	280	232	236	344	346	335	335	291	291	211	213	A2-6
	4	228	230	254	256	366	378	280	280	232	236	344	346	335	335	291	291	211	213	A2-7
	4	228	230	244	256	366	374	280	286	230	232	344	346	335	335	279	291	211	213	A2-8
	4	228	232	256	260	366	366	286	286	232	236	350	350	327	335	279	291	215	217	A3-1
	4	228	232	252	260	366	366	280	290	234	236	344	344	335	343	279	279	213	215	A3-2
	4	228	232	256	260	366	366	280	286	236	244	350	350	335	335	279	279	217	219	A3-3
	4	228	230	250	252	376	376	286	294	228	230	356	356	331	339	283	287	205	207	A3-4
	4	226	228	246	260	376	378	284	290	222	238	344	346	327	339	281	293	205	207	B1-1
	4	226	228	244	266	376	378	284	284	222	242	344	346	327	343	281	293	203	205	B1-2
	4	230	232	246	250	372	374	288	292	228	244	344	346	335	335	289	313	207	209	B1-3
	4	226	232	248	250	372	378	290	292	236	244	348	352	327	331	289	293	215	217	B1-4
	4	228	228	242	246	376	382	292	294	236	244	348	356	335	343	289	309	203	205	B1-5
	4	228	230	242	256	370	382	292	292	238	238	340	354	335	351	287	291	203	205	B1-6
	4	228	236	244	246	366	370	288	294	236	238	340	354	335	351	287	289	203	205	B1-7
	4	228	236	246	254	376	382	292	294	238	240	344	356	331	335	281	291	203	205	B1-8
	4	228	230	246	252	376	376	290	290	234	236	340	346	331	331	287	287	203	205	B2-1
	4	230	236	246	246	366	366	290	294	236	238	342	346	331	343	309	309	203	205	B2-2
	4	228	230	250	254	376	376	292	294	236	238	342	346	339	343	287	291	203	205	B2-3
	4	236	236	246	246	376	380	288	290	236	242	346	346	327	331	281	309	203	205	B2-4
	4	236	236	252	252	366	382	292	294	234	236	340	346	327	343	281	309	203	205	B2-5
	4	228	236	246	252	376	380	292	292	240	242	346	346	331	339	287	309	203	205	B2-6
	4	228	236	250	252	374	382	284	292	236	238	346	358	335	343	281	309	203	205	B2-7
	4	236	244	252	254	374	376	288	290	226	228	342	342	339	343	279	283	199	201	B2-8
	4	228	230	242	246	376	382	292	296	236	238	346	356	335	343	281	291	203	205	B3-1
	4	226	228	250	250	364	376	290	292	236	238	358	358	341	341	293	293	205	209	B3-2
	4	228	230	246	252	376	376	292	292	236	238	346	358	343	343	281	309	211	213	B3-3
	4	228	230	246	258	376	376	292	296	238	240	346	348	335	343	281	309	203	205	B3-4
	4	228	236	250	256	370	374	288	288	228	238	346	358	339	339	281	289	205	207	B3-5
	4	226	228	242	258	376	382	296	296	236	238	346	356	337	343	287	287	205	211	B3-6
	4	228	236	252	252	376	380	292	292	236	240	340	348	331	335	279	281	203	205	B3-7
	4	236	236	246	246	366	376	290	294	236	238	340	346	331	343	287	309	203	205	B3-8
	4	228	228	250	252	366	382	294	294	228	236	344	346	327	329	281	309	203	205	B4-1
	4	228	236	246	248	366	376	292	294	236	238	344	346	327	329	287	291	203	205	B4-2
	4	228	236	250	252	374	382	292	296	236	238	346	348	335	343	281	309	211	213	B4-3
	4	228	236	242	254	366	376	292	294	236	240	344	356	329	343	281	291	203	205	B4-4
	4	228	230	244	246	366	376	288	288	238	240	342	348	331	339	281	283	201	203	B4-5
	4	228	228	246	262	374	378	290	290	224	228	346	358	339	351	283	285	207	209	B4-6
	5	228	230	254	254	368	374	280	284	222	222	348	352	329	347	275	285	203	215	H3-5	LOY
	5	230	232	250	262	374	376	288	290	236	246	352	354	333	341	283	291	203	217	H3-6
	5	232	236	258	262	374	376	288	292	224	246	352	354	333	333	275	283	217	219	H3-7
	5	230	230	252	262	372	372	288	290	238	240	346	356	333	339	289	289	207	215	H3-8
	5	226	228	250	254	376	376	286	286	226	242	348	350	333	333	287	291	203	217	H4-1
	5	228	228	244	256	374	378	284	290	228	228	344	348	331	343	281	281	203	205	H4-2
	5	234	236	250	250	376	376	292	292	238	238	346	358	335	335	293	293	201	203	H4-3
	5	228	236	252	252	376	376	290	290	220	240	336	356	343	343	281	281	205	205	H4-4
	5	236	248	246	256	374	376	292	292	236	236	336	346	321	343	293	319	195	201	H4-5
	5	230	238	254	254	378	378	292	292	236	236	346	358	339	347	283	285	205	207	H4-6
	5	220	238	250	254	380	382	278	288	238	240	358	358	329	347	281	285	201	203	H4-7
	5	220	238	250	254	380	382	278	288	238	240	358	358	333	347	281	285	199	203	H4-8
	5	220	246	254	254	382	384	292	292	236	240	346	358	339	347	289	289	201	203	H5-1
	5	238	240	246	246	408	408	290	292	234	238	336	344	333	337	309	317	197	197	H5-2
	5	234	240	244	250	366	396	290	292	236	240	358	358	333	333	279	279	203	205	H5-3
	5	238	240	246	246	408	408	262	288	234	238	336	344	333	337	309	317	197	197	H5-4
	5	238	240	246	246	408	408	262	288	234	238	336	344	333	337	309	317	197	197	H5-5
	5	232	236	250	254	384	392	284	288	236	238	340	354	331	343	281	283	201	203	H5-6
	5	226	232	254	258	368	376	290	292	224	224	0	0	327	339	279	285	203	205	H5-7
	5	228	238	248	252	366	374	258	284	220	242	346	356	339	345	281	285	201	207	H5-8
	5	238	244	252	252	360	378	290	290	230	240	336	358	343	351	279	315	203	205	H6-1
	5	220	238	250	256	374	378	258	260	242	242	346	346	341	347	279	279	201	203	H6-2
	5	238	244	252	256	360	390	258	286	232	232	350	350	325	329	279	315	201	203	H6-3
	5	236	244	250	256	388	416	258	260	236	236	350	350	329	343	279	289	199	201	H6-4
	5	242	244	248	250	390	390	294	296	232	232	336	346	329	333	279	289	199	201	H6-5
	5	236	236	246	246	380	380	292	296	240	240	346	348	329	333	277	277	191	203	H6-6
	6	228	238	248	260	374	378	292	294	240	242	344	344	335	339	285	289	209	211		QUZ
	6	228	238	246	250	374	376	292	292	232	238	342	356	325	343	277	277	197	199
	6	228	230	252	266	366	374	288	294	240	242	342	344	343	343	287	291	193	195
	6	228	230	264	266	368	374	290	296	232	232	344	344	319	319	281	287	213	215
	6	236	242	266	270	368	374	284	284	240	248	346	356	327	343	285	291	195	213
	6	230	230	252	256	374	376	290	294	240	240	344	346	331	351	279	285	205	215
	6	228	230	252	262	374	376	288	292	232	240	344	344	333	343	281	281	199	199
	6	224	240	248	250	366	374	284	288	242	242	344	346	323	335	281	293	195	207
	6	228	234	250	250	374	376	290	294	232	242	344	344	325	331	281	289	195	197
	6	230	230	252	266	374	374	290	292	226	240	344	346	331	335	279	289	193	207
	6	228	234	252	270	374	378	292	294	226	238	346	346	327	343	279	283	201	205
	6	228	228	256	256	368	378	284	284	232	240	346	346	323	347	281	295	199	201
	6	228	234	256	256	374	378	284	292	238	240	344	346	325	335	279	293	197	199
	6	224	228	250	256	368	374	290	292	238	242	342	346	335	335	281	283	201	207
	6	224	230	250	254	376	378	290	294	232	232	344	344	339	343	283	287	197	199
	6	228	230	252	270	376	378	288	294	240	244	348	348	331	343	281	289	209	211
	6	236	240	256	264	374	376	288	294	230	230	344	344	335	343	279	291	209	211
	6	228	234	252	270	368	376	290	294	232	240	344	344	335	335	287	295	197	197
	6	228	228	252	256	366	378	290	290	232	240	344	352	331	335	281	281	205	207
	6	224	234	256	266	374	376	284	288	232	238	346	352	331	333	289	293	193	195
	6	228	230	248	264	374	374	290	294	226	232	344	346	343	351	279	293	195	207
	6	228	238	256	258	372	376	290	292	240	242	344	348	335	339	283	293	197	199
	6	230	234	232	232	364	376	294	300	234	246	342	344	331	331	283	293	197	203
	6	228	232	254	256	364	376	284	288	240	244	342	348	331	347	289	295	197	203
	6	228	230	254	266	374	376	288	292	240	244	344	344	333	347	293	293	217	219
	6	230	234	248	266	374	374	294	294	234	244	344	344	325	343	283	295	195	197
	6	228	230	252	252	366	378	286	288	240	240	342	344	331	339	289	291	201	203
	6	230	232	262	266	374	378	292	294	240	244	344	344	335	343	279	283	197	201
	7	226	226	244	252	362	376	258	258	222	224	344	358	339	347	277	291	195	205	C6-1	LEZ
	7	226	226	246	254	374	376	288	294	240	242	342	346	335	339	295	315	199	199	C6-2
	7	230	232	250	254	366	374	288	290	230	236	346	350	343	343	277	287	207	209	C6-3
	7	230	234	234	264	374	376	288	296	236	238	348	350	335	339	287	289	211	213	C6-4
	7	226	230	240	264	376	394	294	296	236	242	342	342	335	339	277	289	201	211	C6-5
	7	228	240	236	250	376	376	292	292	238	238	346	358	335	343	275	287	203	205	C6-6
	7	234	240	246	258	372	378	290	290	236	244	342	344	319	343	277	279	201	205	C6-7
	7	226	240	240	258	374	398	288	288	232	238	344	352	325	347	281	291	205	221	C6-8
	7	226	228	258	266	376	416	290	290	232	236	350	358	327	335	289	289	203	205	C7-1
	7	228	234	232	244	366	416	254	256	226	228	348	348	335	335	279	289	205	207	C7-2
	7	226	238	246	248	374	376	294	294	220	242	346	358	323	331	289	313	205	207	C7-3
	7	230	238	246	248	374	374	294	296	240	242	346	346	339	343	289	313	203	205	C7-4
	7	228	234	248	264	366	366	286	292	220	236	342	342	335	343	275	315	203	203	C7-5
	7	228	234	232	232	364	370	288	288	220	228	342	348	327	343	285	295	201	201	C7-6
	7	236	242	232	246	366	366	286	286	236	238	348	352	335	335	295	313	189	203	C7-7
	7	228	234	252	262	364	374	288	288	220	228	344	346	331	339	285	285	205	207	C7-8
	7	232	236	240	258	364	376	284	284	242	242	346	346	343	363	275	313	205	207	C8-1
	7	228	234	244	246	376	378	288	294	234	236	334	354	339	339	277	287	205	207	C8-2
	7	234	234	250	260	374	374	290	290	220	242	346	350	347	351	281	291	203	203	C8-3
	7	230	234	252	258	376	380	290	290	232	240	332	332	339	351	267	295	193	205	C8-4
	8	224	228	244	246	374	376	294	294	220	230	346	352	339	347	287	291	203	215	D8-3	WZS
	8	234	234	256	260	366	380	288	288	232	242	340	346	313	331	281	281	193	195	D8-4
	8	228	234	252	260	376	380	278	288	236	240	340	344	327	339	279	281	207	207	D8-5
	8	228	230	228	260	374	374	288	288	236	238	344	346	325	327	281	285	195	195	D8-6
	8	228	228	252	260	376	380	288	288	232	242	340	346	327	335	279	281	195	205	D8-7
	8	228	228	252	258	370	376	278	278	228	242	342	346	335	335	281	295	205	207	D8-8
	8	228	232	258	260	374	378	290	290	234	236	346	356	331	331	279	289	195	195	D9-1
	8	230	234	250	254	366	380	292	292	238	238	346	354	331	331	291	301	207	209	D9-2
	8	228	236	252	260	356	356	290	298	236	238	346	346	321	327	291	293	193	193	D9-3
	8	230	236	240	262	380	382	290	290	234	236	344	346	331	331	279	291	211	213	D9-4
	8	228	230	258	258	376	384	288	288	228	240	344	348	323	339	287	291	205	215	D9-5
	8	228	230	254	256	372	374	290	290	222	222	342	346	319	339	275	293	199	205	D9-6
	8	230	234	256	258	370	376	280	290	236	238	344	346	319	335	285	293	199	199	D9-7
	8	228	232	244	246	374	382	290	292	236	242	342	346	335	339	287	287	207	209	D9-8
	8	228	230	254	258	370	372	256	282	220	220	342	356	339	339	285	315	207	209	D10-1
	8	228	228	254	262	374	380	288	288	228	240	342	342	327	335	289	295	217	219	D10-2
	8	230	236	240	260	374	398	290	290	234	236	344	346	317	335	287	293	195	195	D10-3
	8	228	230	256	262	378	384	292	292	236	238	342	342	323	339	279	291	197	197	D10-4
	8	228	232	244	258	386	386	290	292	240	242	342	346	325	339	279	287	199	207	D10-5
	8	228	230	244	260	378	384	278	292	222	236	344	348	339	341	279	281	185	205	D10-6
	8	228	232	244	254	374	376	290	290	228	238	342	346	327	331	281	285	195	195	D10-7
	8	236	236	252	260	380	380	278	292	228	230	344	348	323	335	291	291	195	199	D10-8
	8	230	234	240	252	374	378	290	292	238	240	346	348	327	343	285	291	205	205	D11-1
	8	236	236	252	262	374	374	278	290	230	240	344	344	317	335	285	293	205	207	D11-2
	8	236	236	252	262	374	374	278	278	236	236	344	344	339	343	285	291	207	207	D11-3
	8	226	228	256	260	376	384	292	292	230	240	340	358	351	359	287	289	197	209	D11-4
	8	232	236	258	260	374	382	290	290	240	242	344	346	339	343	279	293	195	195	D11-5
	8	228	228	260	264	374	386	290	292	228	236	344	346	331	339	281	285	199	213	D11-6
	8	232	236	250	262	398	398	290	290	220	230	346	350	327	343	275	293	195	195	D11-7
	8	228	228	250	258	378	380	280	288	230	238	346	346	323	339	293	293	217	219	D11-8
	8	228	230	256	256	376	382	292	292	238	242	342	346	313	331	293	293	199	199	D12-1
	8	236	238	240	262	374	380	290	290	228	232	342	346	335	335	279	291	209	211	D12-2
	8	234	234	254	262	362	378	280	292	220	232	342	346	313	343	279	291	207	207	D12-3
	9	230	230	234	262	374	374	290	296	230	236	346	354	331	339	285	311	203	211	C1-1	CHQ
	9	230	230	242	252	372	372	292	294	226	228	344	356	331	347	279	291	203	203	C1-2
	9	230	238	234	252	372	374	290	290	228	236	346	356	335	347	287	311	195	209	C1-3
	9	236	238	254	256	368	374	286	288	222	236	344	356	335	351	285	293	203	215	C1-4
	9	228	230	256	266	374	374	256	256	226	228	344	356	327	347	281	311	203	205	C1-5
	9	230	230	244	250	368	374	286	292	222	230	348	358	331	347	293	295	203	203	C1-6
	9	228	232	250	264	366	372	284	284	234	238	358	358	345	359	277	281	213	215	C1-7
	9	236	238	252	260	368	374	288	292	222	230	346	354	331	339	287	289	201	207	C1-8
	9	230	236	248	266	374	376	288	292	222	222	344	358	323	327	293	311	201	215	C2-1
	9	228	238	256	258	374	374	288	288	236	242	346	346	331	347	287	287	207	209	C2-2
	9	228	230	262	264	368	380	292	294	234	236	352	354	331	343	279	311	207	209	C2-3
	9	228	228	250	262	378	382	284	288	234	236	358	358	331	331	293	311	209	215	C2-4
	9	228	230	250	254	374	374	292	292	228	230	344	352	335	343	287	311	209	211	C2-5
	9	228	230	260	262	370	378	288	292	228	236	348	348	343	343	277	291	207	209	C2-6
	9	228	228	234	234	374	376	292	300	228	236	348	348	323	347	285	293	205	207	C2-7
	9	230	230	244	262	372	384	288	292	236	248	342	358	323	327	289	311	201	201	C2-8
	9	228	228	246	262	370	380	290	296	236	242	342	346	331	339	291	291	203	209	C3-1
	9	230	230	262	268	378	382	288	296	240	242	342	348	335	339	291	311	201	203	C3-2
	9	228	230	250	252	370	370	284	284	246	248	344	344	331	339	289	311	209	211	C3-3
	9	230	230	254	262	370	376	292	292	240	242	344	356	319	347	287	291	203	203	C3-4
	9	230	238	252	256	370	380	292	292	236	242	358	358	331	347	291	311	207	209	C3-5
	9	226	230	256	258	376	380	284	292	228	236	348	358	327	347	279	291	221	223	C3-6
	9	228	234	256	264	374	376	284	286	240	242	346	358	323	331	293	295	209	211	C3-7
	9	228	236	246	256	376	378	290	292	226	236	346	358	343	343	287	291	207	209	C3-8
	9	230	232	242	256	374	376	288	290	226	244	358	358	335	341	277	277	195	213	C4-1
	9	230	230	250	256	372	378	288	296	230	238	344	356	331	351	289	293	203	205	C4-2
	9	228	230	252	254	374	374	292	292	234	236	346	358	317	327	279	293	195	215	C4-3
	9	228	228	246	264	374	374	292	292	242	246	354	358	343	347	279	311	207	209	C4-4
	9	230	230	244	256	374	378	284	292	228	242	344	344	331	343	293	311	213	215	C4-5
	9	228	230	256	258	376	380	288	292	230	242	348	358	331	339	279	289	201	213	C4-6
	9	228	228	252	254	372	378	284	286	228	236	342	344	323	327	277	317	205	207	C4-7
	9	226	230	248	256	374	378	290	294	222	226	342	344	323	327	291	313	203	205	C4-8
	9	228	228	244	256	368	374	288	292	226	240	346	358	339	347	291	293	203	219	C5-1
	9	228	228	254	254	374	374	290	292	222	222	344	346	331	347	277	279	211	213	C5-2
	9	228	240	254	258	374	382	288	288	222	236	344	346	335	335	317	319	217	219	C5-3
	9	230	230	254	258	374	386	284	286	222	236	344	356	319	347	275	287	201	203	C5-4
	9	230	234	256	260	372	378	260	264	226	240	348	356	347	355	279	279	219	221	C5-5
	9	230	240	250	252	366	374	284	290	222	240	342	348	331	331	295	295	217	219	C5-6
	9	228	228	250	266	378	380	284	296	224	226	346	348	325	335	289	291	219	221	C5-7
	9	230	236	246	254	366	378	284	290	228	238	344	356	335	335	293	293	205	207	C5-8
	10	228	232	248	248	374	374	278	288	222	222	344	356	343	343	287	287	203	209	G1-1	SIC
	10	226	228	254	256	374	374	288	288	240	244	352	352	327	351	281	313	223	225	G1-2
	10	222	226	256	256	370	374	288	288	240	244	342	348	327	351	287	313	221	223	G1-3
	10	226	234	248	258	374	382	288	288	222	236	344	356	335	343	287	311	203	203	G1-4
	10	226	228	260	262	374	374	288	294	240	240	340	340	327	327	281	287	201	211	G1-5
	10	232	234	254	262	374	382	288	288	228	240	344	344	335	343	287	311	223	225	G1-6
	10	232	234	254	262	374	374	288	288	228	228	344	344	335	343	289	311	203	203	G1-7
	10	230	230	248	254	366	368	284	290	222	222	342	356	327	343	311	313	203	203	G1-8
	10	226	228	262	262	372	372	290	292	240	240	342	342	335	335	285	313	205	215	G2-1
	10	226	226	256	262	376	376	284	286	222	228	344	356	327	343	289	289	205	205	G2-2
	10	226	232	256	258	374	376	288	294	222	240	346	356	331	347	287	315	203	203	G2-3
	10	226	234	256	262	368	374	284	288	240	242	344	356	327	331	281	287	201	203	G2-4
	10	228	228	254	262	374	374	292	292	228	240	342	356	343	343	275	281	223	225	G2-5
	10	226	228	254	256	374	378	292	292	232	240	348	350	327	343	281	289	201	217	G2-6
	10	228	228	248	256	366	374	288	292	240	242	342	348	339	343	275	293	203	211	G2-7
	10	228	228	248	262	366	376	288	288	226	236	344	346	343	347	295	317	207	209	G2-8
	10	230	232	248	250	374	378	288	288	228	236	346	348	339	343	275	281	209	211	G3-1
	10	230	232	250	258	374	378	288	288	226	230	348	356	339	351	277	297	209	211	G3-2
	10	228	230	262	262	374	374	288	288	228	236	344	346	347	347	313	317	215	217	G3-3
	10	228	230	250	258	374	378	284	288	228	236	346	348	339	351	277	297	209	211	G3-4
	10	230	230	248	256	366	374	288	288	222	228	346	348	347	355	281	317	219	223	G3-5
	10	228	230	262	262	366	366	288	288	228	236	344	346	343	343	281	313	215	217	G3-6
	11	228	228	258	260	372	376	290	290	222	242	342	358	347	351	289	291	203	223	F1-1	NYC
	11	228	230	246	246	372	376	288	290	222	242	342	358	319	351	289	317	223	225	F1-2
	11	228	228	260	260	370	372	286	288	248	248	356	358	319	331	285	291	221	223	F1-3
	11	228	230	246	260	376	378	288	290	222	240	344	356	331	347	287	291	223	225	F1-4
	11	228	230	260	260	376	376	286	290	240	240	344	358	335	351	287	287	205	205	F1-5
	11	228	230	254	254	372	372	288	288	240	242	350	358	347	355	287	289	205	205	F1-6
	11	222	224	254	254	370	372	288	290	240	240	350	356	347	351	287	291	203	203	F1-7
	11	230	230	248	260	372	378	288	288	240	240	342	356	319	341	289	291	221	223	F1-8
	11	228	230	260	260	374	374	288	290	222	228	346	356	351	351	285	291	203	203	F2-1
	11	228	228	260	260	372	376	288	290	240	240	344	348	347	351	289	317	203	205	F2-2
	11	228	228	244	248	376	376	288	290	222	240	346	348	319	351	289	317	203	203	F2-3
	11	228	228	258	260	372	372	284	286	240	242	348	356	343	343	291	291	199	199	F2-4
	11	228	228	258	260	378	378	286	290	228	240	348	356	319	347	287	317	203	205	F2-5
	11	224	228	256	260	370	376	290	290	228	242	348	348	337	347	291	291	209	211	F2-6
	11	228	228	252	260	374	376	288	288	228	240	344	356	331	337	287	291	203	219	F2-7
	11	228	230	258	260	374	374	286	288	240	240	348	358	335	351	287	287	221	223	F2-8
	11	230	230	248	260	370	376	292	292	228	240	346	348	347	351	287	287	203	205	F3-1
	11	228	228	260	260	370	370	288	288	228	240	344	358	339	351	291	291	203	203	F3-2
	11	224	230	246	246	370	370	288	288	228	240	356	356	343	351	289	317	221	223	F3-3
	11	228	228	246	246	376	376	284	288	228	240	344	344	343	343	289	317	203	203	F3-4
	11	230	230	246	260	376	376	288	290	228	228	348	356	351	351	291	313	221	223	F3-5
	12	228	228	260	260	376	378	288	288	222	222	346	350	351	351	285	285	203	203	F3-6	LHS
	12	228	228	248	252	372	372	284	288	222	222	356	356	339	339	287	291	203	203	F3-7
	12	228	228	262	262	376	376	288	288	222	222	344	344	327	351	291	313	221	223	F3-8
	12	228	228	246	262	372	376	288	288	222	240	344	348	351	351	289	291	215	221	F4-1
	12	226	228	248	260	376	376	284	284	222	240	344	348	351	351	291	291	203	203	F4-2
	12	226	228	260	262	376	376	284	288	222	240	344	344	331	351	291	313	203	221	F4-3
	12	228	228	260	260	374	376	284	288	240	240	344	358	347	351	287	287	203	203	F4-4
	12	228	228	260	266	376	376	284	288	228	240	344	358	347	351	279	291	221	223	F4-5
	12	228	228	246	258	360	372	288	288	228	236	348	348	331	351	279	289	213	215	F4-6
	12	228	228	256	260	370	378	288	288	222	228	348	350	335	351	291	319	203	205	F4-7
	12	228	228	260	260	370	370	284	288	240	242	346	346	335	343	285	291	213	215	F4-8
	12	224	230	256	260	372	378	288	290	240	240	346	346	339	351	293	293	221	223	F5-1
	12	228	228	256	260	372	372	286	290	240	240	346	358	351	355	287	291	203	221	F5-2
	12	228	228	260	260	370	374	288	288	222	240	346	346	339	339	285	285	203	213	F5-3
	12	228	228	260	260	374	378	284	288	222	240	350	358	351	351	285	285	203	203	F5-4
	12	226	228	248	260	372	372	284	288	222	222	350	356	351	351	285	291	203	203	F5-5
	12	228	230	248	260	366	376	284	284	240	240	346	346	351	351	287	287	205	205	F5-6
	12	228	228	260	260	376	378	288	290	240	240	348	360	339	351	291	319	213	215	F5-7
	12	228	230	256	260	360	372	288	290	222	240	348	348	351	351	317	319	203	205	F5-8
	12	226	228	256	258	372	372	286	288	222	240	344	348	319	351	283	291	201	203	F6-1
	12	228	234	256	260	372	378	288	288	228	240	344	344	339	351	291	291	203	221	F6-2
	12	228	228	260	260	378	378	284	288	240	240	346	356	351	355	291	291	201	203	F6-3
	12	228	228	260	266	374	378	288	288	240	240	344	358	347	347	279	313	221	223	F6-4
	12	228	228	246	262	372	376	288	288	222	240	344	358	327	351	309	313	213	221	F6-5
	12	228	228	256	260	376	378	288	288	222	240	356	358	327	351	279	291	221	223	F6-6
	12	228	228	260	260	372	376	284	288	240	240	344	348	339	347	289	291	221	223	F6-7
	12	230	230	260	260	370	370	284	288	222	228	344	358	335	351	291	291	203	203	F6-8
	12	228	230	258	260	372	372	284	284	240	240	346	346	351	351	291	291	213	215	F7-1
	12	228	230	258	260	370	372	288	288	222	228	344	358	327	351	289	291	203	213	F7-2
	12	228	228	258	260	372	372	288	288	240	240	346	348	339	351	279	291	201	203	F7-3
	13	228	232	254	260	374	374	270	292	228	228	344	348	325	331	281	285	197	209	H1-2	XIY
	13	230	236	252	254	374	376	290	290	222	228	346	348	321	343	283	283	205	213	H1-4
	13	228	234	244	256	366	366	288	296	222	222	348	356	337	337	283	291	203	203	H1-5
	13	230	230	254	258	374	374	284	284	228	228	346	346	341	341	283	283	201	201	H1-6
	13	228	232	234	234	374	374	284	288	222	238	342	344	321	339	283	283	209	215	H1-7
	13	228	228	246	260	374	382	288	298	222	228	344	348	321	325	283	287	215	217	H1-8
	13	228	236	252	254	374	376	290	294	228	240	344	346	321	337	283	285	203	205	H2-1
	13	214	228	250	266	376	382	296	296	222	228	348	358	325	329	281	283	205	211	H2-2
	13	228	228	258	260	376	376	288	294	222	244	348	354	321	331	279	283	203	215	H2-5
	13	228	236	258	262	368	374	288	292	246	246	356	358	329	333	275	283	217	219	H2-6
	13	230	230	250	262	374	374	280	284	224	226	344	344	337	343	291	291	207	209	H2-7
	13	228	228	246	258	366	374	280	290	228	240	356	358	333	339	283	287	217	219	H2-8
	13	228	234	250	254	376	378	284	286	240	246	348	358	335	339	283	289	203	205	H3-1
	13	232	234	244	264	376	376	280	286	224	230	344	346	333	347	275	283	207	223	H3-2
	13	228	236	254	258	374	374	280	290	236	246	344	360	337	341	279	287	207	209	H3-3
	13	226	228	256	266	366	374	290	294	224	228	348	348	333	343	279	279	203	203	H3-4
	14	226	226	234	246	378	382	288	296	244	244	342	344	327	339	273	295	187	187	C8-5	LIH
	14	236	236	246	246	380	392	284	284	228	240	344	352	327	333	299	299	205	207	C8-6
	14	230	242	244	248	390	392	274	284	242	242	344	344	319	329	293	299	211	213	C8-7
	14	218	218	242	252	388	392	294	296	242	244	346	346	339	339	281	281	199	219	C8-8
	14	240	242	246	248	392	394	274	284	242	244	346	346	335	343	299	299	197	205	C9-1
	14	230	230	234	242	388	388	282	284	234	236	334	354	335	339	297	297	197	197	C9-2
	14	240	242	244	248	388	390	290	296	222	242	332	350	343	367	297	297	205	209	C9-3
	14	230	230	248	266	380	390	294	296	240	242	350	352	343	347	293	307	199	201	C9-4
	14	218	218	238	240	382	394	288	304	236	238	346	354	327	343	287	307	205	207	C9-5
	14	228	228	228	246	382	382	274	298	236	240	330	346	335	347	269	293	193	193	C9-6
	14	218	218	246	250	362	378	278	278	238	240	346	346	335	343	297	299	205	207	C9-7
	14	228	234	252	254	390	398	274	290	234	236	334	354	335	339	269	307	191	207	C9-8
	14	208	232	236	250	388	390	278	298	230	232	346	346	339	347	269	285	199	199	C10-1
	14	232	236	228	236	388	390	278	278	242	244	332	350	339	339	269	305	199	209	C10-2
	14	234	236	240	246	388	392	294	294	228	238	350	352	339	367	281	309	201	203	C10-3
	14	208	208	246	246	390	394	266	276	236	242	332	350	343	351	295	299	197	199	C10-4
	14	208	230	246	272	380	382	278	292	242	244	354	354	327	335	285	297	211	213	C10-5
	14	232	232	242	246	386	392	278	278	236	238	332	350	337	349	307	307	215	219	C10-6
	14	230	230	246	252	378	390	290	290	232	232	346	346	339	347	297	297	197	197	C10-7
	14	234	234	236	254	364	378	278	294	238	242	336	346	331	339	291	291	199	207	C10-8
	14	232	234	242	244	386	392	278	278	242	242	346	346	339	347	299	307	213	215	C11-1
	14	234	234	242	244	390	392	278	278	240	242	338	338	321	331	299	299	199	219	C11-2
	14	230	230	252	252	378	382	290	292	232	232	332	346	331	339	291	299	197	209	C11-3
	14	230	230	244	246	378	378	288	288	234	236	350	352	339	367	295	307	217	219	C11-4
	14	230	230	246	252	378	382	292	298	232	232	350	354	351	359	273	297	193	193	C11-5
	14	230	230	246	246	378	378	300	300	238	244	354	364	351	367	281	295	209	213	C11-6
	14	240	242	246	272	378	382	278	278	226	238	350	350	359	367	287	291	201	207	C11-7
	14	230	230	252	258	362	374	286	286	228	232	350	352	359	367	285	285	193	195	C11-8
	14	232	232	252	252	358	370	272	282	238	238	340	342	331	343	275	289	209	211	C12-1
	14	238	240	242	246	384	386	286	286	238	240	340	346	339	347	293	293	211	215	C12-2
	15	232	244	250	252	376	380	288	288	240	242	340	340	323	335	283	297	199	201	C12-3	XGL
	15	232	244	242	244	364	380	288	288	230	242	336	340	331	343	283	299	191	201	C12-4
	15	244	244	244	250	378	384	280	288	240	242	340	340	331	347	283	283	193	203	C12-5
	15	244	244	246	252	360	378	280	280	230	240	338	346	347	347	291	293	197	203	C12-6
	15	232	232	242	244	364	380	288	288	230	238	332	350	327	339	283	283	191	191	C12-7
	15	232	244	244	252	376	378	280	280	240	242	342	342	331	339	283	283	193	195	C12-8
	15	232	236	228	246	362	390	280	280	224	226	336	344	347	347	289	301	203	205	D6-8
	15	224	238	236	250	358	358	288	290	218	242	334	334	331	339	281	291	199	199	D7-1
	15	232	232	234	242	380	380	266	266	230	240	334	340	335	347	291	291	207	209	D7-2
	15	230	232	242	260	360	360	290	302	218	240	340	342	331	339	273	301	199	201	D7-3
	15	230	230	248	250	382	382	292	292	234	236	344	348	327	335	273	289	199	205	D7-4
	15	224	234	244	246	376	376	290	290	218	230	342	342	347	347	289	291	197	197	D7-5
	15	228	228	248	260	362	380	288	290	234	236	354	358	335	343	281	289	217	219	D7-6
	15	224	228	244	244	376	376	290	290	218	238	342	342	339	347	273	275	197	205	D7-7
	15	238	240	240	260	358	380	272	288	240	242	340	344	335	343	291	291	201	201	D7-8
	15	232	234	248	258	360	360	322	322	234	238	340	342	331	331	301	303	207	209	D8-1
	16	224	228	236	248	374	380	284	284	240	240	340	356	327	347	283	285	197	199	I4-5	QNJ
	16	234	242	244	252	374	378	298	298	240	242	336	346	331	335	283	287	195	197	I5-1
	16	222	244	236	250	378	382	284	284	228	242	340	346	343	351	287	287	195	195	I5-2
	16	228	238	234	248	374	380	288	288	222	228	334	344	331	339	279	283	195	199	I5-3
	16	222	242	240	256	352	378	286	296	234	240	336	346	331	339	283	283	191	191	I5-4
	16	244	244	240	252	378	378	284	284	230	230	334	346	335	339	283	283	197	199	I5-5
	16	228	234	246	252	378	380	284	284	240	240	346	360	335	335	283	283	199	199	I5-6
	16	230	238	244	254	378	380	260	260	232	240	336	346	331	343	295	299	195	197	I5-7
	16	234	240	234	250	388	388	284	288	242	242	336	346	335	339	283	299	197	199	I5-8
	16	230	238	254	254	374	380	260	262	232	232	336	336	327	343	299	301	197	197	I6-3
	16	228	244	246	250	378	380	284	284	230	236	336	346	335	339	283	283	199	199	I6-4
	16	228	240	234	244	378	382	254	256	236	236	336	346	339	351	277	283	195	195	I6-6
	16	238	238	250	254	378	380	260	260	232	240	336	344	331	343	301	301	195	197	I6-7
	16	232	238	246	252	396	396	290	290	234	238	336	346	327	333	317	317	191	195	K1-1
	16	236	236	250	258	376	378	288	288	234	234	346	356	339	347	287	287	199	199	K1-2
	16	236	240	236	254	380	382	264	286	228	236	342	348	327	335	281	285	189	195	K1-6
	16	230	236	252	256	382	382	288	290	234	240	342	346	327	327	279	279	193	193	K1-8
	16	226	226	244	252	360	374	288	288	218	222	348	348	323	339	291	291	197	197	I6-8
	16	226	242	244	246	362	376	240	258	224	240	334	346	325	331	301	301	197	197	I7-1
	16	220	242	232	260	362	408	262	262	224	230	334	360	327	335	285	285	197	201	I7-2
	16	228	230	246	256	378	392	262	288	234	234	344	344	317	317	271	291	197	197	I7-3
	16	228	230	246	256	388	392	288	288	230	230	342	346	317	343	271	295	197	199	I7-4
	16	226	226	250	250	380	388	264	264	218	218	346	346	331	347	291	291	205	207	I7-5
	16	230	230	240	246	364	414	292	292	228	236	334	346	331	331	289	289	199	199	I7-6
	16	242	242	246	254	364	392	258	262	236	236	338	344	335	347	277	299	199	199	I7-7
	16	242	242	244	244	376	380	288	288	224	240	342	346	331	343	283	291	197	205	I7-8
	16	226	226	222	250	380	388	262	262	218	218	342	346	347	347	291	291	205	207	I8-1
	16	226	228	234	234	364	380	282	282	230	236	346	346	331	331	295	295	197	201	I8-2
	16	230	230	246	256	388	392	288	288	0	0	342	342	317	329	295	295	199	199	I8-3
	16	242	242	246	260	362	376	286	286	230	230	334	344	327	335	285	285	197	201	I8-4
	16	238	242	242	242	408	408	262	262	218	218	346	346	323	335	291	323	193	193	I8-5
	16	230	242	234	240	376	392	288	288	242	242	342	348	335	343	289	301	199	203	I8-6
	17	214	230	244	250	376	386	272	272	218	218	332	344	343	343	289	299	203	203	I8-7	BAS
	17	230	230	246	250	358	386	264	280	242	242	344	350	335	343	285	289	209	209	I8-8
	17	228	234	246	246	386	390	308	308	240	242	332	350	331	343	301	301	203	209	I9-3
	17	226	244	246	246	374	382	264	298	236	236	338	344	335	347	303	303	215	217	I9-4
	17	222	228	240	248	380	388	254	264	220	230	344	354	347	347	289	297	203	203	I9-5
	17	230	234	236	248	392	392	282	282	232	234	342	342	339	403	293	295	201	205	I9-6
	17	218	230	246	266	380	380	288	288	238	238	346	350	331	343	303	305	207	207	I9-7
	17	218	234	242	246	392	392	280	286	238	238	344	346	345	345	309	311	205	205	I9-8
	17	218	222	246	246	394	394	288	288	238	238	338	344	347	347	295	295	205	207	I10-5
	17	226	226	244	244	388	388	270	282	218	218	344	344	343	343	293	293	209	209	I10-6
	17	226	228	238	246	376	388	290	290	218	240	344	344	343	343	285	285	205	205	I10-7
	17	214	226	246	246	366	394	270	274	236	244	334	356	331	339	285	285	203	203	I10-8
	17	216	216	240	262	390	396	280	288	230	230	344	346	333	341	285	303	219	221	K3-1
	17	218	226	246	262	396	396	286	288	236	236	338	348	331	335	285	285	219	221	K3-2
	17	218	228	242	242	386	392	272	272	230	230	342	346	339	339	293	293	205	215	K3-3
	17	232	234	246	250	382	392	280	280	228	236	342	352	335	335	285	285	207	213	K3-4
	17	226	226	240	258	378	390	290	290	238	238	348	352	339	343	287	287	205	205	K3-5
	17	216	230	246	258	372	386	280	280	242	242	344	346	327	347	287	307	183	209	K3-6
	17	214	214	250	258	390	390	276	290	236	236	342	344	331	339	297	297	209	211	K3-7
	17	214	214	242	258	390	390	276	290	234	236	342	346	331	331	285	287	211	211	K3-8
	17	232	232	246	248	380	380	280	282	228	228	344	352	343	343	285	285	203	205	K4-1
	17	214	226	226	250	390	390	288	290	234	236	344	346	331	331	285	285	207	207	K4-2
	17	226	232	226	248	376	376	280	290	228	228	344	352	331	343	297	297	207	207	K4-3
	17	234	236	244	250	374	382	280	282	236	236	346	352	331	335	263	263	207	211	K4-4
	17	234	234	242	244	388	388	288	292	234	234	346	348	335	343	285	297	213	213	K4-5
	17	226	232	248	262	382	382	288	288	232	240	342	346	331	335	285	297	197	203	K4-6
	17	226	230	226	250	374	386	282	286	234	234	338	350	335	341	287	297	197	197	K4-7
	17	214	230	240	246	380	380	272	272	222	222	344	346	333	339	285	289	199	205	K4-8
	17	244	244	240	242	378	390	274	280	230	242	344	346	339	343	299	303	217	219	K5-1
	18	232	234	234	246	380	380	274	296	218	240	336	346	347	347	275	295	191	191	I11-1	RUL
	18	216	234	240	240	372	384	262	286	228	236	344	344	331	335	271	299	209	211	I11-2
	18	238	238	242	242	380	384	272	332	228	228	334	336	331	331	275	291	177	177	I11-3
	18	220	220	244	244	382	382	274	274	222	236	342	358	335	347	299	301	209	211	I11-4
	18	234	234	242	242	378	378	272	290	228	242	342	342	339	339	291	291	177	207	I11-5
	18	236	236	242	256	392	392	286	286	240	242	342	344	347	347	275	301	177	209	I11-6
	18	228	238	242	242	384	394	262	296	238	238	342	342	335	347	271	279	199	199	I11-7
	18	210	236	248	248	382	388	246	300	218	218	328	350	335	339	289	297	205	207	I11-8
	18	224	228	224	234	394	394	262	266	0	0	344	344	331	331	283	295	191	195	I12-1
	18	230	236	230	230	382	382	280	284	232	232	344	344	351	351	275	295	177	207	I12-2
	18	232	232	228	240	372	382	274	274	234	234	358	358	0	0	271	271	197	211	I12-3
	18	232	248	226	240	370	392	296	306	234	238	334	346	331	339	287	293	201	203	I12-4
	18	236	242	228	240	382	382	280	280	242	242	332	346	331	343	281	301	199	201	I12-5
	18	236	248	230	238	378	390	280	316	238	238	338	350	331	343	301	301	193	205	I12-6
	18	222	232	226	230	392	392	288	288	228	228	346	350	339	343	261	301	201	203	I12-7
	18	222	236	246	262	382	382	278	278	244	244	336	346	343	343	293	293	199	201	I12-8
	18	232	232	242	252	386	396	296	296	228	228	356	356	343	393	301	301	205	213	I13-1
	18	220	234	238	246	382	386	286	296	242	244	330	350	335	347	277	301	199	207	I13-2
	18	236	236	228	258	382	382	278	278	236	238	348	348	331	343	279	283	195	207	I13-3
	18	236	238	244	258	382	382	278	278	234	236	330	348	323	331	279	283	213	215	I13-4
	18	204	236	250	250	378	378	288	294	234	238	348	348	327	327	293	301	219	221	I13-5
	18	222	236	228	260	370	382	286	300	238	240	332	342	327	419	301	303	197	199	I13-6
	18	228	248	246	260	370	378	288	288	232	236	350	350	347	419	283	303	195	199	I13-7
	18	226	226	250	250	386	392	288	294	232	232	332	342	327	327	301	301	177	199	I13-8
	18	230	232	242	250	386	396	284	284	244	244	350	350	339	343	261	261	193	213	I14-1
	18	236	238	244	244	390	390	280	296	228	242	336	348	339	339	261	289	201	203	I14-2
	18	228	248	242	246	370	378	246	300	228	240	342	350	347	419	283	303	219	221	I14-3
	18	236	238	246	256	394	394	290	300	242	242	350	354	343	343	301	301	199	203	I14-4
	18	218	218	228	234	396	396	288	298	236	236	338	342	331	343	271	301	191	199	I14-5
	18	236	236	244	256	378	388	280	282	236	236	350	354	331	335	287	301	177	177	I14-6
	18	234	234	246	246	380	394	272	274	222	234	348	350	351	351	297	297	199	201	I14-7
	18	226	234	234	246	378	382	274	274	240	248	370	370	327	339	293	293	199	201	I14-8
